# Supplementary material for: Subtelomeric assembly of a multi-gene pathway for antimicrobial defense compounds in cereals
Source: Nat Commun. 2021 May 7;12:2563. doi: 10.1038/s41467-021-22920-8 (PMC8105312; doi:10.1038/s41467-021-22920-8)
Supplement: Supplementary file 2 — Supplementary Data 1 [file 41467_2021_22920_MOESM2_ESM.xlsx]

## Sheet: Sheet1
Supplementary Data 1. The most closely related matches to the genes within the region of A. strigosa chromosome 1 shown in Fig. 2A in barley, wheat (DD genome), B. distachyon, and rice
Oat genes	Barley	Amino acid identity	E-value	Wheat (DD)	Amino acid identity	E-value	B. distachyon	Amino acid identity	E-value	Rice	Amino acid identity	E-value
AS01G000010	HORVU7Hr1G058580	52.79	3e-170	TraesCS6D02G170900	54.38	2e-171	BRADI3G43890.1	52.09	4e-156	OS02G0108800	51.09	8e-166
AS01G000030	HORVU4Hr1G062740	88.48	0	TraesCS4D02G222600	88.68	0	BRADI1G67920.2	87.19	0	OS03G0252800	85.39	0
AS01G000040	HORVU1Hr1G089520	55.82	5e-137	TraesCS2D02G437800	58.89	9e-149	BRADI3G37551.1	49.18	1e-108	OS08G0290700	46.97	9e-113
AS01G000060	HORVU2Hr1G059620	54.73	7e-42	TraesCS2D02G250700	55	1e-40	BRADI1G57110.1	52.67	4e-38	OS07G0159800	55	7e-40
AS01G000070	HORVU7Hr1G049240	80.17	0	TraesCS7D02G130700	82.07	0	BRADI2G57310.1	78.15	0	OS08G0562800	72.75	0
AS01G000090	HORVU2Hr1G125150	66.18	0	TraesCS2D02G583500	64.61	0	BRADI5G27180.1	63.22	0	OS01G0871500	47.41	7e-161
AS01G000100	HORVU7Hr1G058580	53.76	0	TraesCS6D02G170900	55.92	0	BRADI3G43890.1	54.13	4e-171	OS02G0108800	54	0
AS01G000110	HORVU3Hr1G096620	84.84	0	TraesCS3D02G435900	85.25	0	BRADI2G59530.1	84.25	0	OS01G0928800	83.81	0
AS01G000130	HORVU5Hr1G007190	85.14	0	TraesCS5D02G033200	84.43	0	BRADI3G20580.1	88.03	0	OS08G0326700	79.4	0
AS01G000150	HORVU4Hr1G074700	82.7	2e-165	TraesCS4D02G282000	70.65	0	BRADI1G73877.1	74.34	0	OS03G0167600	75.75	0
AS01G000160	HORVU2Hr1G011720	47.53	6e-162	TraesCS2D02G035500	66.32	0	BRADI3G22850.1	59.71	0	OS05G0416400	52.78	4e-180
AS01G000170	HORVU6Hr1G019840	53.55	0	TraesCS7D02G233100	71.88	0	BRADI1G42000.1	70.69	0	OS11G0285000	67.32	0
AS01G000190	HORVU3Hr1G068270	57.59	0	TraesCS3D02G287800	57.8	0	BRADI3G21550.1	57.5	0	OS10G0101200	56.6	0
AS01G000200	HORVU5Hr1G079680	58.24	0	TraesCS5D02G312100	69.53	0	BRADI4G35356.1	66.67	0	OS09G0518200	61.74	0
AS01G000210	HORVU1Hr1G001570	56.79	7e-130	TraesCS7D02G541400	61.14	1e-146	BRADI3G20597.1	54.81	1e-117	OS09G0344500	54.7	2e-130
AS01G000230	HORVU5Hr1G069020	49.41	4e-159	TraesCS5D02G248600	50.52	5e-159	BRADI1G61910.1	51.32	2e-159	OS03G0358800	48.55	2e-132
AS01G000240	HORVU3Hr1G078760	65.04	0	TraesCS3D02G325500	65.43	0	BRADI2G52690.1	64.94	0	OS01G0803900	65.15	0
AS01G000250	HORVU6Hr1G072990	55.6	0	TraesCS4D02G202800	58.89	0	BRADI2G44160.1	57.5	0	OS01G0602400	55.34	0
AS01G000260	HORVU3Hr1G056110	58.59	0	TraesCS6D02G273000	58.64	0	BRADI2G44160.1	58.67	0	OS01G0602400	56.89	0
AS01G000270	HORVU5Hr1G079680	59.96	0	TraesCS5D02G312100	72.47	0	BRADI4G35356.1	68.99	0	OS09G0518200	63.1	0
AS01G000280	HORVU4Hr1G006460	59.84	6e-177	TraesCS4D02G037800	61.61	0	BRADI1G10820.1	60.9	0	OS03G0702000	58.6	2e-170
AS01G000300	HORVU5Hr1G077910	68.15	0	TraesCS3D02G171000	73.98	0	BRADI4G34950.1	75.51	0	OS09G0511900	62.85	0
AS01G000310	HORVU7Hr1G003710	87.73	3e-169	TraesCS7D02G027100	90.74	5e-176	BRADI1G51740.1	89.49	6e-168	OS06G0112400	85.71	1e-159
AS01G000330	HORVU7Hr1G003490	78.76	1e-138	TraesCS7D02G026800	82.14	0	BRADI1G51747.1	68.21	1e-129	OS06G0112700	57.41	3e-119
AS01G000340	HORVU7Hr1G003460	95.05	0	TraesCS7D02G026700	94.11	0	BRADI1G51757.1	95.08	0	OS01G0754200	44.67	0
AS01G000350	HORVU7Hr1G025430	37.82	1e-28	TraesCS5D02G361700	64.37	2e-32	BRADI1G48860.1	32.71	9e-58	OS01G0967700	28.87	4e-26
AS01G000360	none	0	0	none	0	0	none	0	0	none	0	0
AS01G000370	none	0	0	none	0	0	none	0	0	none	0	0
AS01G000400	HORVU7Hr1G003170	71.77	6e-38	TraesCS7D02G026400	73.73	4e-40	BRADI1G51800.1	75	2e-40	OS06G0110200	83.54	6e-32
AS01G000420	HORVU5Hr1G000320	88.91	0	TraesCS5D02G001900	88.45	0	BRADI4G00335.1	88.43	0	OS12G0640600	86.72	0
AS01G000430	HORVU7Hr1G003100	89.93	0	TraesCS7D02G026100	89.26	0	BRADI1G51790.1	82.43	0	OS06G0110100	80.27	0
AS01G000440	HORVU7Hr1G003090	84.65	0	TraesCS7D02G026000	85.99	0	BRADI1G51780.1	80.51	0	OS06G0110000	79.91	0
AS01G000450	none	0	0	none	0	0	none	0	0	none	0	0
AS01G000460	none	0	0	none	0	0	BRADI1G14517.1	43.26	8e-36	OS12G0207200	29.06	2e-26
AS01G000530	none	0	0	none	0	0	none	0	0	none	0	0
AS01G000600	HORVU3Hr1G098580	54.81	2e-147	TraesCS3D02G450500	55.58	5e-153	BRADI2G60070.1	50.65	6e-132	OS01G0935400	51.79	5e-134
AS01G000620	HORVU3Hr1G098580	61.27	2e-158	TraesCS3D02G450500	62.14	3e-164	BRADI2G60070.1	56.03	5e-143	OS01G0935400	57.79	3e-145
AS01G000630	HORVU2Hr1G106200	71.7	7e-83	TraesCS2D02G445800	72.33	4e-84	BRADI5G20060.1	79.5	1e-94	OS04G0593400	73.29	1e-89
AS01G000650	HORVU3Hr1G065790	67.99	0	TraesCS3D02G256000	67.99	0	BRADI2G47550.1	64.12	1e-167	OS01G0701700	65.08	5e-174
AS01G000660	HORVU3Hr1G013490	83.78	0	TraesCS7D02G271600	68.16	0	BRADI3G42220.1	67.15	0	OS01G0700500	78.32	0
AS01G000710	HORVU1Hr1G064400	51.06	5e-124	TraesCS7D02G225700	51.99	2e-129	BRADI1G42760.1	52.55	9e-126	OS02G0719600	60.26	1e-154
AS01G000740	HORVU3Hr1G046320	49.25	7e-81	TraesCS2D02G289300	85.45	4e-161	BRADI5G08940.1	85.06	8e-140	OS04G0405300	80.45	2e-133
AS01G000750	HORVU4Hr1G079620	65.97	0	TraesCS4D02G309900	67.81	0	BRADI4G09040.1	74.95	0	OS01G0701500	59.51	0
AS01G000760	HORVU3Hr1G082370	43.89	1e-79	TraesCS4D02G122600	61.04	9e-136	BRADI3G21150.1	47.48	5e-96	OS12G0198700	41.03	4e-67
AS01G000770	HORVU5Hr1G067090	90.8	0	TraesCS7D02G009600	90.69	0	BRADI1G51890.1	91.13	0	OS09G0407950	88.81	0
AS01G000780	HORVU2Hr1G101300	95.78	0	TraesCS7D02G024400	88.48	0	BRADI1G51880.1	88.77	0	OS09G0407900	83.13	0
AS01G000790	HORVU2Hr1G075670	78.17	0	TraesCS7D02G024300	76.99	0	BRADI1G51870.1	77.21	0	OS09G0407800	71.03	0
AS01G000800	HORVU6Hr1G081790	56.59	0	TraesCS5D02G248300	57.92	0	BRADI4G05680.1	55.5	0	OS03G0110800	53.55	0
AS01G000810	HORVU2Hr1G042350	64.83	0	TraesCS2D02G217100	63.63	0	BRADI1G25130.1	65.83	0	OS07G0551700	57.93	0
AS01G000820	HORVU2Hr1G093140	75.47	1e-153	TraesCS2D02G389600	75.16	6e-154	BRADI4G32330.1	72.64	1e-147	OS09G0461900	72.01	1e-146
AS01G000840	HORVU2Hr1G106200	65	2e-74	TraesCS2D02G445800	66.25	5e-75	BRADI5G20060.1	69.81	3e-78	OS04G0593400	63.06	5e-71
AS01G000850	HORVU7Hr1G002880	84.28	0	TraesCS7D02G023600	87.06	0	BRADI1G51940.2	82.91	0	OS06G0109400	74.36	0
AS01G000890	none	0	0	none	0	0	none	0	0	none	0	0
AS01G000900	HORVU2Hr1G124230	58.76	3e-146	TraesCS2D02G086500	60.34	6e-151	BRADI3G03460.1	68.22	2e-172	OS12G0270900	51.42	8e-120
AS01G000910	none	0	0	TraesCS7D02G520800	57.46	5e-46	none	0	0	OS01G0956800	35.2	5e-12
AS01G000920	none	0	0	none	0	0	BRADI1G74210.1	54.02	1e-16	none	0	0
AS01G000930	HORVU5Hr1G067200	66.24	1e-52	TraesCS7D02G022600	65.12	1e-48	BRADI1G51897.1	60.5	7e-35	OS06G0109100	56.34	1e-29
AS01G000940	HORVU7Hr1G002600	93.51	0	TraesCS7D02G022700	92.96	0	BRADI1G51910.1	93.03	0	OS06G0109200	86.4	0
AS01G000950	HORVU5Hr1G067230	83.06	0	TraesCS7D02G022800	81.67	0	BRADI1G51920.1	78.79	0	OS06G0109300	72.25	4e-178
AS01G000960	HORVU7Hr1G002770	70.95	7e-53	TraesCS7D02G022900	79.87	2e-73	BRADI1G51930.1	68.55	1e-60	OS02G0103300	52.2	9e-53
AS01G000970	HORVU6Hr1G089250	70.14	0	TraesCS6D02G364900	72.32	0	BRADI3G39050.1	70.67	0	OS03G0226800	60.2	0
AS01G000980	HORVU7Hr1G002060	96.3	3e-113	TraesCS3D02G003200	89.33	3e-113	BRADI1G52040.1	89.89	5e-114	OS09G0485900	88.89	4e-104
AS01G000990	HORVU7Hr1G002200	83.93	0	TraesCS7D02G016700	84.24	0	BRADI1G52030.1	77.75	0	OS06G0107600	76.74	4e-180
AS01G001000	HORVU7Hr1G002210	87.72	0	TraesCS7D02G016800	88.95	0	BRADI1G52020.1	86.61	0	OS06G0107700	81.92	0
AS01G001020	HORVU7Hr1G002500	54.29	9e-21	TraesCS7D02G462600	54.96	2e-33	None	0	0	OS12G0450300	46.67	4e-20
AS01G001040	HORVU7Hr1G002360	53.54	2e-128	TraesCS7D02G017200	56.97	4e-134	BRADI5G11690.1	33.33	2e-41	OS12G0450300	41.65	2e-80
AS01G001050	HORVU7Hr1G002440	68.57	1e-125	TraesCS7D02G019600	68.98	2e-124	BRADI1G51990.1	67.04	9e-127	OS06G0108600	65.67	4e-111
AS01G001070	HORVU7Hr1G002110	89.49	0	TraesCS7D02G016300	79.73	0	BRADI1G52050.1	79.66	0	OS06G0106800	73.33	0
AS01G001090	HORVU7Hr1G001030	48.53	4e-154	TraesCS7D02G010200	48.26	2e-156	BRADI4G12350.1	42.7	4e-117	OS01G0640200	37.38	7e-79
AS01G001100	HORVU5Hr1G001250	59.73	0	TraesCS7D02G010100	62.52	0	BRADI3G35670.1	57.32	0	OS12G0431300	62.96	0
AS01G001110	HORVU7Hr1G002090	69.46	8e-94	TraesCS7D02G016200	69.49	5e-95	BRADI1G52060.1	65.37	1e-82	OS06G0106900	52.83	3e-48
AS01G001130	HORVU1Hr1G049520	61.09	2e-95	TraesCS7D02G016100	75.67	8e-143	BRADI1G52070.1	76.27	3e-149	OS06G0107000	70.91	2e-125
AS01G001140	HORVU7Hr1G002050	86.22	0	TraesCS7D02G015700	85.19	0	BRADI1G52080.1	76.51	0	OS06G0107100	78.02	0
AS01G001150	HORVU5Hr1G085560	96.05	3e-141	TraesCS7D02G015500	96.49	7e-142	BRADI1G52090.1	93.45	3e-137	OS06G0106100	90.87	2e-132
AS01G001160	HORVU2Hr1G001400	38.54	4e-46	TraesCS1D02G078100	35.37	2e-50	BRADI2G07980.1	35.91	7e-49	OS01G0234100	44.51	3e-39
AS01G001170	HORVU6Hr1G078880	69.7	0	TraesCS6D02G302600	70.65	0	BRADI1G29760.1	59.12	0	OS06G0727900	58.73	0
AS01G001180	HORVU7Hr1G001800	95.97	5e-176	TraesCS7D02G014700	95.64	2e-176	BRADI1G52100.1	96.84	0	OS06G0106000	90.16	0
AS01G001190	HORVU7Hr1G001820	71.19	1e-19	TraesCS7D02G014800	80.12	0	BRADI1G52110.1	77.27	0	OS06G0105900	64.5	0
AS01G001200	HORVU7Hr1G001830	76.52	9e-134	TraesCS7D02G014900	76.92	4e-134	BRADI1G32330.1	69.17	7e-120	OS06G0105800	78.06	3e-136
AS01G001210	HORVU2Hr1G108600	64.55	2e-39	TraesCS3D02G105800	29.06	1e-12	BRADI2G11707.1	74.54	8e-103	OS01G0306400	70.27	3e-93
AS01G001220	HORVU6Hr1G072990	63.3	0	TraesCS6D02G273000	63.69	0	BRADI2G44150.1	62.52	0	OS01G0602400	61.22	0
AS01G001240	HORVU7Hr1G001370	68.49	0	TraesCS7D02G012000	75.41	0	BRADI1G52140.1	67.04	0	OS06G0105600	71.29	0
AS01G001250	HORVU4Hr1G003210	57.92	7e-105	TraesCS4D02G018700	59.28	2e-108	BRADI1G12770.1	48.83	3e-87	OS03G0671800	41.1	9e-62
AS01G001260	HORVU4Hr1G003210	39.26	3e-31	TraesCS4D02G018700	40.73	2e-38	BRADI1G12770.1	44.23	1e-35	OS12G0632600	36.79	2e-23
AS01G001270	HORVU7Hr1G001340	85.99	0	TraesCS7D02G011700	79.63	0	BRADI1G52270.1	84.54	0	OS06G0105500	79.81	0
AS01G001280	HORVU7Hr1G001330	91.03	0	TraesCS7D02G011600	89.95	0	BRADI1G52260.1	86.13	0	OS06G0105400	81.85	0
AS01G001290	HORVU7Hr1G001300	84.89	3e-124	TraesCS7D02G011400	77.94	0	BRADI1G52240.1	63.19	1e-180	OS06G0105350	62.64	0
AS01G001300	HORVU6Hr1G027650	66.42	3e-176	TraesCS6D02G130800	66.17	7e-174	BRADI4G11450.1	66.17	2e-176	OS02G0168100	65.61	6e-98
The 12 A. strigosa avenacin cluster genes are their ‘closest matches’ are indicated in bold. Overall, these 12 genes show considerably less sequence similarity to their corresponding top hits in other cereals and grasses when compared with the genes outside the cluster.
