# Supplementary material for: Subtelomeric assembly of a multi-gene pathway for antimicrobial defense compounds in cereals
Source: Nat Commun. 2021 May 7;12:2563. doi: 10.1038/s41467-021-22920-8 (PMC8105312; doi:10.1038/s41467-021-22920-8)
Supplement: Supplementary file 3 — Supplementary Data 2 [file 41467_2021_22920_MOESM3_ESM.xlsx]

## Sheet: Sheet1
Supplementary Data 2. Alignment of scaffolds to sequences available in GenBank
Length of clone(bp)	Clone ID		starts	ends	identity （%）	Coverage by OAT scaffold (%)
804	gi|309400564|gb|GU367250.1|	Avena strigosa voucher Ciav 9066 tRNA-Leu (trnL) gene and trnL-trnF intergenic spacer, partial sequence; chloroplast	1	804	100	100
270	gi|21306302|gb|AF492367.1|	Avena strigosa clone Av-str2 transposon Tpo1 TnpD gene, partial cds	270	7	99.62	97.78
998	gi|1058277788|gb|KT723987.1|	Avena strigosa isolate 316 G protein alpha subunit (GPA1) gene, partial cds	998	1	100	100
538	gi|40311091|emb|AJ619776.1|	Avena strigosa partial rga gene for NBS-LRR-like resistance protein 4	521	13	98.23	94.61
312	gi|111607910|gb|DQ823615.1|	Avena strigosa clone Astr01-PI83772 5S ribosomal RNA gene, complete sequence	312	3	93.27	99.36
664	gi|620689257|gb|KJ477719.1|	Avena strigosa isolate str111As PsbA (psbA) gene, partial cds; psbA-trnH intergenic spacer, complete sequence; and tRNA-His (trnH) gene, partial sequence; chloroplast	664	4	99.7	99.55
1521	gi|1089676280|gb|KU888708.1|	Avena strigosa voucher Ciav9066 clone 1 3-phosphoglycerate kinase (Pgk1) gene, partial cds	7	1521	99.93	99.61
595	gi|212004498|gb|EU833819.1|	Avena strigosa clone strigosa_3 internal transcribed spacer 1, 5.8S ribosomal RNA gene, and internal transcribed spacer 2, complete sequence	595	4	99.49	99.5
2027	gi|226860347|gb|FJ829743.1|	Avena strigosa clone L7M2.2 putative resistance protein gene, partial cds	1	2027	98.18	100
715	gi|874010800|gb|KM948607.1|	Avena strigosa cultivar BC2531 clone 1 retrotransposon Cereba, complete sequence	699	2	99.14	97.62
729	gi|358247768|emb|HE576947.1|	Avena strigosa partial avenin gene, isolate 1503_b	1	729	90.28	100
1533	gi|1541310390|gb|MH244537.1|	Avena strigosa UGT705A4 (UGT705A4) mRNA, complete cds	1533	1	100	100
949	gi|45095486|emb|AJ629309.1|	Avena strigosa partial s5.8 gene for receptor-like-kinase, exon 1	937	1	99.68	98.74
328	gi|15132380|emb|AX180446.1|	Sequence 24 from Patent WO0146391	1	254	99.61	77.44
1495	gi|187373017|gb|EU496502.1|	Avena strigosa clone AsGT14b16 UDP-glycosyltransferase mRNA, partial cds	1	1475	99.93	98.66
1540	gi|187373035|gb|EU496511.1|	Avena strigosa clone AsGT20n10 UDP-glycosyltransferase UGT88C4 mRNA, complete cds	1	1526	99.93	99.09
1521	gi|1089676302|gb|KU888719.1|	Avena strigosa voucher PI83722 clone 1 3-phosphoglycerate kinase (Pgk1) gene, partial cds	7	1521	99.93	99.61
328	gi|15132382|emb|AX180448.1|	Sequence 26 from Patent WO0146391	1	254	99.21	77.44
313	gi|111607908|gb|DQ823613.1|	Avena strigosa clone Astr12-Ciav9066 5S ribosomal RNA gene, complete sequence	22	313	97.61	93.29
824	gi|187373045|gb|EU496516.1|	Avena strigosa clone AsGT27f7 UDP-glycosyltransferase mRNA, partial cds	1	808	100	98.06
1434	gi|1541310356|gb|MH244520.1|	Avena strigosa UGT88C12 (UGT88C12) mRNA, complete cds	1	1434	100	100
1695	gi|187373041|gb|EU496514.1|	Avena strigosa clone AsGT24i2 UDP-glycosyltransferase UGT703A5 mRNA, complete cds	1679	1	99.88	99.06
7340	gi|15132385|emb|AX180458.1|	Sequence 36 from Patent WO0146391	7340	1	99.93	100
592	gi|119514706|gb|DQ995428.1|	Avena strigosa isolate 436103-1 internal transcribed spacer 1, partial sequence; 5.8S ribosomal RNA gene, complete sequence; and internal transcribed spacer 2, partial sequence	3	592	95.79	99.66
560	gi|40311093|emb|AJ619777.1|	Avena strigosa partial rga gene for NBS-LRR-like resistance protein 5	542	11	99.81	95
1473	gi|1541310380|gb|MH244532.1|	Avena strigosa UGT75K6 (UGT75K6) mRNA, complete cds	1473	1	100	100
1694	gi|187373051|gb|EU496519.1|	Avena strigosa clone AsGT28b19 UDP-glycosyltransferase UGT75E2 mRNA, complete cds	1678	1	100	99.06
1449	gi|1541310362|gb|MH244523.1|	Avena strigosa UGT706F6 (UGT706F6) mRNA, complete cds	1	1449	99.79	100
803	gi|309400565|gb|GU367251.1|	Avena strigosa voucher PI 436082 tRNA-Leu (trnL) gene and trnL-trnF intergenic spacer, partial sequence; chloroplast	1	803	99.75	100
1443	gi|1541310372|gb|MH244528.1|	Avena strigosa UGT707A21 (UGT707A21) mRNA, complete cds	1443	1	100	100
728	gi|874010801|gb|KM948608.1|	Avena strigosa cultivar BC2531 clone 2 retrotransposon Cereba, complete sequence	712	3	96.48	97.53
1572	gi|1541310402|gb|MH244543.1|	Avena strigosa UGT99B9 (UGT99B9) mRNA, complete cds	1	1570	99.81	99.87
592	gi|119514700|gb|DQ995422.1|	Avena strigosa isolate 2080-1 internal transcribed spacer 1, partial sequence; 5.8S ribosomal RNA gene, complete sequence; and internal transcribed spacer 2, partial sequence	3	592	96.13	99.66
533	gi|10303025|emb|AJ296000.1|	Avena strigosa partial resistance gene, clone II 2.4	518	9	100	95.68
2112	gi|226860353|gb|FJ829746.1|	Avena strigosa clone III2.18-26 putative resistance protein gene, partial cds	2112	1	100	100
1748	gi|187373013|gb|EU496500.1|	Avena strigosa clone AsGT11i11 UDP-glycosyltransferase UGT705A4 mRNA, complete cds	1734	4	100	99.03
577	gi|22858963|gb|AY133230.1|	Avena strigosa clone O10-3 pangrangja MITE element, partial sequence	8	565	99.11	96.71
312	gi|111607909|gb|DQ823614.1|	Avena strigosa clone Astr13-Ciav9066 5S ribosomal RNA gene, complete sequence	312	3	93.89	99.36
455	gi|19171478|emb|AJ437571.1|	Avena strigosa partial rga gene for putative resistance protein, clone L8M1GG5.5	437	4	98.62	95.38
312	gi|111607899|gb|DQ823604.1|	Avena strigosa clone Astr02-PI83772 5S ribosomal RNA gene, complete sequence	2	312	96.46	99.68
558	gi|40311095|emb|AJ619778.1|	Avena strigosa partial rga gene for NBS-LRR-like resistance protein 6	539	12	100	94.62
804	gi|212004538|gb|EU833884.1|	Avena strigosa voucher PI 158246 tRNA-Leu (trnL) gene and trnL-trnF intergenic spacer, partial sequence	1	804	100	100
405	gi|167379885|gb|EU276589.1|	Avena strigosa isolate 2080 tRNA-Leu (trnL) gene, intron; chloroplast	1	405	99.75	100
1501	gi|187373007|gb|EU496497.1|	Avena strigosa clone AsGT04h2 UDP-glycosyltransferase UGT710E5 mRNA, complete cds	1	1483	100	98.8
1008	gi|743063436|gb|KM586748.1|	Avena strigosa isolate str2BB external transcribed spacer, partial sequence	1008	1	99.11	100
6000	gi|238807424|emb|HA641777.1|	Sequence 8 from Patent WO2009041932	6000	1	100	100
456	gi|1051113896|gb|KX014751.1|	Avena strigosa isolate AATI-1.1s avena alpha amylase trypsin inhibitor gene, complete cds	456	1	99.78	100
627	gi|733451976|gb|KF997308.1|	Avena strigosa isolate BF177 ribulose-1,5-bisphosphate carboxylase/oxygenase large subunit (rbcL) gene, partial cds; chloroplast	1	627	100	100
914	gi|1058277274|gb|KT723579.1|	Avena strigosa voucher Liu 316 phosphoenolpyruvate carboxylase (ppc-B1) gene, exons 8, 9 and partial cds; chloroplast	914	1	99.89	100
1485	gi|1488515290|gb|MH539815.1|	Avena strigosa CYP89N1 mRNA, complete cds	1483	1	100	99.87
1434	gi|1541310354|gb|MH244519.1|	Avena strigosa UGT88C11 (UGT88C11) mRNA, complete cds	1	1434	100	100
886	gi|1058276721|gb|KT452960.1|	Avena strigosa voucher Liu 259 NADH-plastoquinone oxidoreductase subunit 1 (ndhA) gene, intron	886	1	99.89	100
744	gi|358247752|emb|HE576939.1|	Avena strigosa partial avenin gene, isolate 1493	1	744	93.66	100
527	gi|10303027|emb|AJ296001.1|	Avena strigosa partial resistance gene, clone II 2.18	2	512	99.8	96.96
1486	gi|1541310350|gb|MH244517.1|	Avena strigosa UGT72J6 (UGT72J6) mRNA, partial cds	1	1486	99.93	100
1078	gi|1058277510|gb|KT723761.1|	UNVERIFIED: Avena strigosa voucher Liu 259 granule-bound starch synthase-like (GBSSI) gene, partial sequence	1078	2	98.15	99.91
444	gi|387582351|gb|JQ679304.1|	Avena strigosa isolate As2 vromindoline (vin) gene, complete cds	1	444	100	100
1763	gi|743063425|gb|KM586737.1|	Avena strigosa isolate str1 external transcribed spacer, complete sequence; and 18S ribosomal RNA gene, partial sequence	1763	1	98.92	100
592	gi|119514701|gb|DQ995423.1|	Avena strigosa isolate 2080-2 internal transcribed spacer 1, partial sequence; 5.8S ribosomal RNA gene, complete sequence; and internal transcribed spacer 2, partial sequence	3	592	97.47	99.66
313	gi|111607900|gb|DQ823605.1|	Avena strigosa clone Astr03-PI83772 5S ribosomal RNA gene, complete sequence	1	313	100	100
1440	gi|1541310398|gb|MH244541.1|	Avena strigosa UGT88C4 (UGT88C4) mRNA, complete cds	1	1440	100	100
2991	gi|1216607671|emb|MS792782.1|	Sequence 19 from Patent WO2017025360	2991	1	100	100
557	gi|40311097|emb|AJ619779.1|	Avena strigosa partial rga gene for NBS-LRR-like resistance protein 7	540	12	99.25	94.97
742	gi|11611123|emb|AJ269531.1|	Avena strigosa DNA for dispersed repeat region, clone As22	742	1	99.33	100
1079	gi|1058277509|gb|KT723760.1|	UNVERIFIED: Avena strigosa voucher Liu 259 granule-bound starch synthase-like (GBSSI) gene, partial sequence	1079	2	98.43	99.91
668	gi|4688612|emb|AJ005501.1|	Avena strigosa pAs93 repetitive DNA sequence	9	668	97.88	98.8
539	gi|40311085|emb|AJ619773.1|	Avena strigosa partial rga gene for NBS-LRR-like resistance protein 1	13	528	99.22	95.73
432	gi|1051113854|gb|KU958668.1|	Avena strigosa isolate AATI-3.1s avena alpha amylase trypsin inhibitor gene, complete cds	432	1	100	100
886	gi|1058276733|gb|KT452972.1|	Avena strigosa voucher Liu 315 NADH-plastoquinone oxidoreductase subunit 1 (ndhA) gene, intron	886	1	100	100
811	gi|1058276877|gb|KT453077.1|	Avena strigosa voucher Liu 315 ribosomal protein L32 (rpl32) gene, partial cds; and rpl32-trnL(UAG) intergenic spacer, partial sequence; chloroplast	811	1	100	100
503	gi|10303029|emb|AJ296002.1|	Avena strigosa partial resistance gene, clone II 2.17	493	9	99.59	96.42
1544	gi|620689549|gb|KJ477865.1|	Avena strigosa isolate Astr113As plastid acetyl-CoA carboxylase (Acc1) gene, partial cds; nuclear gene for plastid product	1544	1	99.87	100
5992	gi|114206912|emb|CS407623.1|	Sequence 13 from Patent WO2006044508	5992	1	100	100
728	gi|874010802|gb|KM948609.1|	Avena strigosa cultivar BC2531 clone 3 retrotransposon Cereba, complete sequence	2	712	98.17	97.66
513	gi|10303023|emb|AJ295999.1|	Avena strigosa partial resistance gene, clone III 2.3	513	9	99.8	98.44
504	gi|3978510|gb|AF097359.1|	Avena agadiriana ribulose-1,5-bisphosphate carboxylase small subunit (rbcS) mRNA, nuclear gene encoding chloroplast protein, partial cds	130	503	96.52	74.21
1077	gi|1058277511|gb|KT723762.1|	UNVERIFIED: Avena strigosa voucher Liu 259 granule-bound starch synthase-like (GBSSI) gene, partial sequence	1077	2	98.24	99.91
882	gi|1058276756|gb|KT452995.1|	Avena strigosa voucher Liu 349 NADH-plastoquinone oxidoreductase subunit 1 (ndhA) gene, intron	881	1	99.89	99.89
805	gi|309400563|gb|GU367249.1|	Avena strigosa voucher PI 83722 tRNA-Leu (trnL) gene and trnL-trnF intergenic spacer, partial sequence; chloroplast	1	805	99.75	100
328	gi|15132379|emb|AX180445.1|	Sequence 23 from Patent WO0146391	1	254	99.21	77.44
539	gi|19171472|emb|AJ437568.1|	Avena strigosa partial rga gene for putative resistance protein, clone L7M2GG5.1	13	528	99.22	95.73
592	gi|119514702|gb|DQ995424.1|	Avena strigosa isolate 2080-4 internal transcribed spacer 1, partial sequence; 5.8S ribosomal RNA gene, complete sequence; and internal transcribed spacer 2, partial sequence	3	592	95.79	99.66
1428	gi|1541310376|gb|MH244530.1|	Avena strigosa UGT75J3 (UGT75J3) mRNA, complete cds	1	1428	100	100
1238	gi|187373047|gb|EU496517.1|	Avena strigosa clone AsGT25n16 UDP-glycosyltransferase mRNA, partial cds	1217	1	99.84	98.3
503	gi|40311101|emb|AJ619781.1|	Avena strigosa partial rga gene for NBS-LRR-like resistance protein 9	491	1	99.59	97.61
639	gi|4688610|emb|AJ005499.1|	Avena strigosa pAs14 repetitive DNA sequence	1	639	99.69	100
1521	gi|1089676290|gb|KU888713.1|	Avena strigosa voucher PI158246 clone 1 3-phosphoglycerate kinase (Pgk1) gene, partial cds	7	1521	99.93	99.61
1470	gi|1541310368|gb|MH244526.1|	Avena strigosa UGT99D1 (UGT99D1) mRNA, complete cds	1470	1	100	100
14299	gi|110734759|gb|DQ680854.1|	Avena strigosa cytochrome P450 CYP51H11 (Cyp51H11) gene, complete cds	1	14299	100	100
539	gi|40311087|emb|AJ619774.1|	Avena strigosa partial rga gene for NBS-LRR-like resistance protein 2	11	521	97.46	94.81
1419	gi|1541310386|gb|MH244535.1|	Avena strigosa UGT90G1 (UGT90G1) mRNA, complete cds	1419	1	100	100
453	gi|19171480|emb|AJ437572.1|	Avena strigosa partial rga gene for putative resistance protein, clone L8M1GG5.7	435	1	99.77	96.03
329	gi|15132384|emb|AX180450.1|	Sequence 28 from Patent WO0146391	1	255	99.22	77.51
3021	gi|633954209|gb|KF857482.1|	Avena strigosa cultivar S75 obtusifoliol 14alpha-demethylase (Cyp51G1) gene, promoter region	1	3021	99.5	100
677	gi|89275077|gb|DQ435067.1|	Avena strigosa voucher VIR K-9888 18S ribosomal RNA gene, partial sequence; internal transcribed spacer 1, 5.8S ribosomal RNA gene, and internal transcribed spacer 2, complete sequence; and 26S ribosomal RNA gene, partial sequence	676	1	98.96	99.85
4369	gi|226860349|gb|FJ829744.1|	Avena strigosa clone L7M2.3 putative resistance protein gene, partial cds	4369	1	98.17	100
1491	gi|1541310392|gb|MH244538.1|	Avena strigosa UGT99C4 (UGT99C4) mRNA, complete cds	1	1491	99.06	100
313	gi|111607905|gb|DQ823610.1|	Avena strigosa clone Astr08-Ciav9066 5S ribosomal RNA gene, complete sequence	313	3	94.23	99.36
1343	gi|407971852|gb|JQ071450.1|	Avena strigosa anthranilate N-methyltransferase (Sad9) gene, complete cds	1343	1	100	100
1944	gi|15132386|emb|AX180459.1|	Sequence 37 from Patent WO0146391	1944	1	99.9	100
1730	gi|187373037|gb|EU496512.1|	Avena strigosa clone AsGT21p16 UDP-glycosyltransferase UGT85F13 mRNA, complete cds	4	1564	95.16	90.23
539	gi|19171474|emb|AJ437569.1|	Avena strigosa partial rga gene for putative resistance protein, clone L7M2GG5.2	11	521	97.46	94.81
1118	gi|187373019|gb|EU496503.1|	Avena strigosa clone AsGT14h20 UDP-glycosyltransferase mRNA, partial cds	1103	1	100	98.66
1762	gi|743063426|gb|KM586738.1|	Avena strigosa isolate str2 external transcribed spacer, complete sequence; and 18S ribosomal RNA gene, partial sequence	1762	1	98.81	100
1567	gi|187373033|gb|EU496510.1|	Avena strigosa clone AsGT20e13 UDP-glycosyltransferase UGT75E3 mRNA, complete cds	2	1553	99.94	99.04
2109	gi|226860355|gb|FJ829747.1|	Avena strigosa clone III2.18-11 putative resistance protein gene, partial cds	1	2109	99.81	100
1079	gi|1058277512|gb|KT723763.1|	UNVERIFIED: Avena strigosa voucher Liu 259 granule-bound starch synthase-like (GBSSI) gene, partial sequence	1079	2	98.43	99.91
724	gi|358247762|emb|HE576944.1|	Avena strigosa partial avenin gene, isolate 1494_b	1	724	90.89	100
1544	gi|620689537|gb|KJ477859.1|	Avena strigosa isolate Astr111As plastid acetyl-CoA carboxylase (Acc1) gene, partial cds; nuclear gene for plastid product	1544	1	99.94	100
469	gi|40311103|emb|AJ619782.1|	Avena strigosa partial rga gene for NBS-LRR-like resistance protein 10	469	4	99.14	99.36
592	gi|119514703|gb|DQ995425.1|	Avena strigosa isolate 2521-1 internal transcribed spacer 1, partial sequence; 5.8S ribosomal RNA gene, complete sequence; and internal transcribed spacer 2, partial sequence	1	592	95.97	100
1717	gi|187373029|gb|EU496508.1|	Avena strigosa clone AsGT17i18 UDP-glycosyltransferase mRNA, complete cds	1696	1	100	98.78
1524	gi|1541310358|gb|MH244521.1|	Avena strigosa UGT99A6 (UGT99A6) mRNA, complete cds	1524	1	100	100
313	gi|111607902|gb|DQ823607.1|	Avena strigosa clone Astr05-PI158246 5S ribosomal RNA gene, complete sequence	6	313	93.87	98.4
539	gi|40311089|emb|AJ619775.1|	Avena strigosa partial rga gene for NBS-LRR-like resistance protein 3	528	13	98.26	95.73
498	gi|19171482|emb|AJ437573.1|	Avena strigosa partial rga gene for putative resistance protein, clone L8M1GG5.9	498	6	99.8	99
273	gi|685154|gb|L40147.1|	ASTNRA Avena strigosa nitrate reductase gene, partial cd	1	273	100	100
915	gi|1058277215|gb|KT723547.1|	UNVERIFIED: Avena strigosa voucher Liu 259 phosphoenolpyruvate carboxylase-like (ppc-B1) gene, partial sequence; chloroplast	915	1	99.45	100
1279	gi|187373009|gb|EU496498.1|	Avena strigosa clone AsGT05d1 UDP-glycosyltransferase mRNA, partial cds	1258	1	100	98.36
330	gi|15132381|emb|AX180447.1|	Sequence 25 from Patent WO0146391	1	252	99.6	76.36
1446	gi|1541310364|gb|MH244524.1|	Avena strigosa UGT706F7 (UGT706F7) mRNA, partial cds	1	1437	100	99.38
3017	gi|633954294|gb|KF857483.1|	Avena strigosa cultivar S75 cycloartenol synthase gene, promoter region	1	3017	99.64	100
328	gi|15132383|emb|AX180449.1|	Sequence 27 from Patent WO0146391	1	254	99.61	77.44
998	gi|1058277786|gb|KT723986.1|	Avena strigosa isolate 315 G protein alpha subunit (GPA1) gene, partial cds	998	1	100	100
886	gi|1058276734|gb|KT452973.1|	Avena strigosa voucher Liu 316 NADH-plastoquinone oxidoreductase subunit 1 (ndhA) gene, intron	886	1	100	100
1407	gi|1541310374|gb|MH244529.1|	Avena strigosa UGT93B16 (UGT93B16) mRNA, complete cds	1407	1	100	100
1080	gi|1058277507|gb|KT723758.1|	UNVERIFIED: Avena strigosa voucher Liu 259 granule-bound starch synthase-like (GBSSI) gene, partial sequence	1080	2	98.25	99.91
1416	gi|1541310400|gb|MH244542.1|	Avena strigosa UGT93B8 (UGT93B8) mRNA, complete cds	1416	1	100	100
315	gi|111607906|gb|DQ823611.1|	Avena strigosa clone Astr09-Ciav9066 5S ribosomal RNA gene, complete sequence	315	1	98.1	100
1720	gi|238807420|emb|HA641770.1|	Sequence 1 from Patent WO2009041932	1715	1	99.83	99.71
571	gi|168399387|dbj|DI095247.1|	Novel MITE isolated from oat	5	562	99.11	97.72
1638	gi|187373015|gb|EU496501.1|	Avena strigosa clone AsGT12o13 UDP-glycosyltransferase UGT709A10 mRNA, complete cds	1613	1	99.94	98.47
444	gi|387582337|gb|JQ679297.1|	Avena strigosa isolate As1 vromindoline (vin) gene, complete cds	444	1	100	100
2115	gi|226860351|gb|FJ829745.1|	Avena strigosa clone III2.18-32 putative resistance protein gene, partial cds	1	2115	99.95	100
1079	gi|1058277513|gb|KT723764.1|	UNVERIFIED: Avena strigosa voucher Liu 259 granule-bound starch synthase-like (GBSSI) gene, partial sequence	1079	2	98.34	99.91
530	gi|19171484|emb|AJ437574.1|	Avena strigosa partial rga gene for putative resistance protein, clone L8M3GG5.8	512	10	99.2	94.91
447	gi|1051113864|gb|KU958673.1|	Avena strigosa isolate AATI-2.1s avena alpha amylase trypsin inhibitor-2 gene, complete cds	447	1	100	100
504	gi|3978514|gb|AF097361.1|	Avena clauda ribulose-1,5-bisphosphate carboxylase small subunit (rbcS) mRNA, nuclear gene encoding chloroplast protein, partial cds	130	503	96.79	74.21
1701	gi|187373021|gb|EU496504.1|	Avena strigosa clone AsGT14h21 UDP-glycosyltransferase UGT99C4 mRNA, complete cds	1	1668	100	98.06
1518	gi|1488515282|gb|MH539811.1|	Avena strigosa CYP71E22 mRNA, complete cds	1	1518	98.13	100
1488	gi|1541310346|gb|MH244515.1|	Avena strigosa UGT85F24 (UGT85F24) mRNA, complete cds	1	1488	99.93	100
703	gi|187373005|gb|EU496496.1|	Avena strigosa clone AsGT03i21 UDP-glycosyltransferase mRNA, partial cds	678	1	100	96.44
1437	gi|1541310360|gb|MH244522.1|	Avena strigosa UGT706E6 (UGT706E6) mRNA, complete cds	1	1437	100	100
968	gi|45095493|emb|AJ629311.1|	Avena strigosa partial s5.11 gene for receptor-like-kinase	1	961	99.38	99.28
3033	gi|336359704|gb|JN121383.1|	Avena strigosa putative resistance protein RGA gene, partial cds	3033	1	99.9	100
1764	gi|1488515292|gb|MH539816.1|	Avena strigosa CYP706C45 mRNA, complete cds	1764	1	100	100
2264	gi|11611122|emb|AJ269530.1|	Avena strigosa Ty1-copia retrotransposon TAS1:GAG, AP and IN regions	2251	1	96.45	99.43
914	gi|1058277272|gb|KT723578.1|	Avena strigosa voucher Liu 315 phosphoenolpyruvate carboxylase (ppc-B1) gene, exons 8, 9 and partial cds; chloroplast	914	1	99.89	100
100501	gi|110734748|gb|DQ680849.1|	Avena strigosa beta-amyrin synthase (Sad1) and cytochrome P450 CYP51H10 (Sad2) genes, complete cds	100501	1	99.05	100
1470	gi|1541310352|gb|MH244518.1|	Avena strigosa UGT701A5 (UGT701A5) mRNA, complete cds	1470	1	100	100
655	gi|187373011|gb|EU496499.1|	Avena strigosa clone AsGT08i4 UDP-glycosyltransferase mRNA, partial cds	627	1	100	95.73
1079	gi|1058277508|gb|KT723759.1|	UNVERIFIED: Avena strigosa voucher Liu 259 granule-bound starch synthase-like (GBSSI) gene, partial sequence	1079	2	98.24	99.91
613	gi|389616284|emb|HE801205.1|	Avena strigosa avenin_Contig 199 gene for avenin	1	613	96.06	100
670	gi|3775983|emb|AJ001922.1|	Avena strigosa DNA for tandem repeat (pAs120)	4	670	88.69	99.55
6000	gi|238807423|emb|HA641776.1|	Sequence 7 from Patent WO2009041932	6000	1	99.93	100
646	gi|4454003|emb|AJ223973.1|	Avena strigosa repetitive DNA, segment of LTR sequence	2	646	98.15	99.85
985	gi|1058277550|gb|KT723801.1|	UNVERIFIED: Avena strigosa voucher Liu 316 granule-bound starch synthase-like (GBSSI) gene, partial sequence	985	1	98.89	100
6000	gi|238807425|emb|HA641778.1|	Sequence 9 from Patent WO2009041932	18	6000	99.97	99.72
429	gi|574614197|gb|KF772913.1|	Avena strigosa isolate As3a vromindoline VIN3 (Vin-3) gene, complete cds	429	1	92.36	100
592	gi|119514704|gb|DQ995426.1|	Avena strigosa isolate 19530-1 internal transcribed spacer 1, partial sequence; 5.8S ribosomal RNA gene, complete sequence; and internal transcribed spacer 2, partial sequence	1	592	95.29	100
313	gi|111607903|gb|DQ823608.1|	Avena strigosa clone Astr06-PI158246 5S ribosomal RNA gene, complete sequence	313	3	96.15	99.04
914	gi|1058277216|gb|KT723548.1|	Avena strigosa voucher Liu 259 phosphoenolpyruvate carboxylase (ppc-B1) gene, exons 8, 9 and partial cds; chloroplast	914	1	99.78	100
530	gi|40311099|emb|AJ619780.1|	Avena strigosa partial rga gene for NBS-LRR-like resistance protein 8	512	10	99.2	94.91
975	gi|1058277549|gb|KT723800.1|	UNVERIFIED: Avena strigosa voucher Liu 315 granule-bound starch synthase-like (GBSSI) gene, partial sequence	975	1	98.98	100
811	gi|1058276879|gb|KT453078.1|	Avena strigosa voucher Liu 316 ribosomal protein L32 (rpl32) gene, partial cds; and rpl32-trnL(UAG) intergenic spacer, partial sequence; chloroplast	811	1	100	100
595	gi|212004497|gb|EU833818.1|	Avena strigosa clone strigosa_2 internal transcribed spacer 1, 5.8S ribosomal RNA gene, and internal transcribed spacer 2, complete sequence	595	1	98.99	100
792	gi|389616300|emb|HE801213.1|	Avena strigosa avenin_Contig 188 gene for avenin	1	792	95.35	100
14299	gi|114206917|emb|CS407629.1|	Sequence 19 from Patent WO2006044508	1	14299	100	100
1720	gi|251826339|gb|FJ475130.1|	Avena strigosa serine carboxypeptidase-like acyltransferase SCPL1 (Sad7) mRNA, complete cds	1715	1	99.83	99.71
727	gi|874010809|gb|KM948616.1|	Avena strigosa cultivar EAN 82 clone 1 retrotransposon Cereba, complete sequence	711	2	99.86	97.66
1715	gi|187373039|gb|EU496513.1|	Avena strigosa clone AsGT24a3 UDP-glycosyltransferase UGT93B9 mRNA, complete cds	1	1695	100	98.83
730	gi|4688611|emb|AJ005500.1|	Avena strigosa pAs121 repetitive DNA sequence	730	92	99.53	87.53
503	gi|19171486|emb|AJ437575.1|	Avena strigosa partial rga gene for putative resistance protein, clone L8M3GG5.11	491	1	99.59	97.61
7604	gi|284429047|gb|GU253907.1|	Avena strigosa cycloartenol synthase gene, complete cds	1	7604	99.89	100
619	gi|4688613|emb|AJ005502.1|	Avena strigosa pAs111 repetitive DNA sequence	619	12	98.69	98.22
1643	gi|187373049|gb|EU496518.1|	Avena strigosa clone AsGT27a12 UDP-glycosyltransferase UGT93B8 mRNA, complete cds	1626	1	100	98.97
1544	gi|620689553|gb|KJ477867.1|	Avena strigosa isolate Astr112As plastid acetyl-CoA carboxylase (Acc1) gene, partial cds; nuclear gene for plastid product	1544	1	99.61	100
540	gi|19171476|emb|AJ437570.1|	Avena strigosa partial rga gene for putative resistance protein, clone L7M2GG5.3	529	13	98.07	95.74
592	gi|119514705|gb|DQ995427.1|	Avena strigosa isolate 19531-1 internal transcribed spacer 1, partial sequence; 5.8S ribosomal RNA gene, complete sequence; and internal transcribed spacer 2, partial sequence	3	592	95.62	99.66
313	gi|111607904|gb|DQ823609.1|	Avena strigosa clone Astr07-PI158246 5S ribosomal RNA gene, complete sequence	313	3	94.87	99.36
1410	gi|45095490|emb|AJ629310.1|	Avena strigosa partial s5.6 gene for receptor-like-kinase	1404	1	99.36	99.57
664	gi|620689247|gb|KJ477714.1|	Avena strigosa isolate str113As PsbA (psbA) gene, partial cds; and psbA-trnH intergenic spacer and tRNA-His (trnH) gene, complete sequence; chloroplast	664	4	99.85	99.55
6250	gi|110734753|gb|DQ680851.1|	Avena strigosa obtusifoliol 14alpha-demethylase (Cyp51G1) gene, complete cds	1	6247	99.84	99.95
630	gi|1003108028|gb|KU740320.1|	Avena strigosa PISTILLATA-like MADS-box transcription factor PI-2 mRNA, complete cds	1	630	99.82	89.36
630	gi|1003108030|gb|KU740321.1|	Avena strigosa PISTILLATA-like MADS-box transcription factor PI-1 mRNA, complete cds	1	630	99.47	89.67
809	gi|110629911|gb|DQ792964.1|	Avena strigosa fruitful-like MADS-box transcription factor (FUL1) mRNA, partial cds	25	809	91.45	88.02
1807	gi|110734751|gb|DQ680850.1|	Avena strigosa obtusifoliol 14alpha-demethylase (Cyp51G1) mRNA, complete cds	1	1807	99.83	100
1790	gi|110734755|gb|DQ680852.1|	Avena strigosa cytochrome P450 CYP51H10 (Sad2) mRNA, complete cds	1790	1	100	100
1930	gi|110734757|gb|DQ680853.1|	Avena strigosa cytochrome P450 CYP51H11 (Cyp51H11) mRNA, complete cds	5	1927	100	100
314	gi|111607907|gb|DQ823612.1|	Avena strigosa clone Astr11-Ciav9066 5S ribosomal RNA gene, complete sequence	3	311	96.76	98.41
1790	gi|114206904|emb|CS407615.1|	Sequence 5 from Patent WO2006044508	1790	1	100	100
1553	gi|114206923|emb|CS407635.1|	Sequence 25 from Patent WO2006044508	1	1553	100	100
2241	gi|1215209028|gb|KY284573.1|	Avena strigosa 3-hydroxy-3-methylglutaryl-CoA reductase 1 mRNA, complete cds	1	2241	100	100
1594	gi|1215209030|gb|KY284574.1|	Avena strigosa farnesyl diphosphate synthase 1 mRNA, complete cds	1594	1	95.15	93.6
1757	gi|1215209032|gb|KY284575.1|	Avena strigosa squalene synthase 1 mRNA, complete cds	1	1757	99.88	97.25
2041	gi|1215209034|gb|KY284576.1|	Avena strigosa squalene epoxidase 1 mRNA, complete cds	1	2041	96.9	100
1608	gi|1488515284|gb|MH539812.1|	Avena strigosa CYP72A475 mRNA, complete cds	1	1608	100	100
1548	gi|1488515286|gb|MH539813.1|	Avena strigosa CYP72A476 mRNA, complete cds	1548	1	95.45	100
1482	gi|1488515288|gb|MH539814.1|	Avena strigosa CYP88A75 mRNA, complete cds	1	1482	100	100
1605	gi|1488515294|gb|MH539817.1|	Avena strigosa CYP711A54 mRNA, complete cds	1605	1	100	100
2457	gi|15132371|emb|AX180436.1|	Sequence 14 from Patent WO0146391	2457	1	99.92	98.04
262	gi|15132372|emb|AX180438.1|	Sequence 16 from Patent WO0146391	219	1	99.54	83.59
388	gi|15132373|emb|AX180439.1|	Sequence 17 from Patent WO0146391	388	1	99.24	100
388	gi|15132374|emb|AX180440.1|	Sequence 18 from Patent WO0146391	388	1	98.98	100
388	gi|15132375|emb|AX180441.1|	Sequence 19 from Patent WO0146391	388	1	98.98	100
388	gi|15132376|emb|AX180442.1|	Sequence 20 from Patent WO0146391	388	1	99.23	100
388	gi|15132377|emb|AX180443.1|	Sequence 21 from Patent WO0146391	388	1	91.06	100
388	gi|15132378|emb|AX180444.1|	Sequence 22 from Patent WO0146391	389	1	99.24	100
1461	gi|1541310344|gb|MH244514.1|	Avena strigosa UGT91G15 (UGT91G15) mRNA, complete cds	1461	1	100	100
1464	gi|1541310348|gb|MH244516.1|	Avena strigosa UGT85F25 (UGT85F25) mRNA, complete cds	1464	1	100	100
1437	gi|1541310366|gb|MH244525.1|	Avena strigosa UGT74H11 (UGT74H11) mRNA, complete cds	1	1437	100	100
1452	gi|1541310370|gb|MH244527.1|	Avena strigosa UGT83E3 (UGT83E3) mRNA, complete cds	1452	1	100	100
1368	gi|1541310378|gb|MH244531.1|	Avena strigosa UGT710C7 (UGT710C7) mRNA, complete cds	1	1368	100	100
1455	gi|1541310382|gb|MH244533.1|	Avena strigosa UGT86B4 (UGT86B4) mRNA, complete cds	1	1455	100	100
1449	gi|1541310384|gb|MH244534.1|	Avena strigosa UGT91F11 (UGT91F11) mRNA, partial cds	1	1449	100	100
1389	gi|1541310388|gb|MH244536.1|	Avena strigosa UGT87B3 (UGT87B3) mRNA, complete cds	1	1389	99.79	100
1491	gi|1541310394|gb|MH244539.1|	Avena strigosa UGT98B4 (UGT98B4) mRNA, complete cds	1	1491	99.93	100
1428	gi|1541310396|gb|MH244540.1|	Avena strigosa UGT85B2 (UGT85B2) mRNA, complete cds	1	1428	100	100
1500	gi|1541310404|gb|MH244544.1|	Avena strigosa UGT81A6 (UGT81A6) mRNA, complete cds	1	1500	100	100
1866	gi|1541310406|gb|MH244545.1|	Avena strigosa UGT80B13 (UGT80B13) mRNA, complete cds	1866	1	99.94	95.81
1854	gi|1541310408|gb|MH244546.1|	Avena strigosa UGT80A24 (UGT80A24) mRNA, complete cds	1	1854	96.13	91.21
1842	gi|1541310410|gb|MH244547.1|	Avena strigosa UGT80A25 (UGT80A25) mRNA, complete cds	1	1842	96.14	91.29
2274	gi|15866695|emb|AJ311789.1|	Avena strigosa mRNA for beta-amyrin synthase (bAS1 gene)	2274	1	99.91	97.89
2280	gi|15866701|emb|AJ311790.1|	Avena strigosa mRNA for cycloartenol synthase (cs1 gene)	1	2280	94.57	97.42
1883	gi|187373003|gb|EU496495.1|	Avena strigosa clone AsGT01a15 UDP-glycosyltransferase UGT84C2 mRNA, complete cds	1	1867	99.84	99.2
1517	gi|187373023|gb|EU496505.1|	Avena strigosa clone AsGT15a11 UDP-glycosyltransferase UGT74H7 mRNA, complete cds	1	1498	100	98.88
1731	gi|187373025|gb|EU496506.1|	Avena strigosa clone AsGT16f23 UDP-glycosyltransferase UGT98B4 mRNA, complete cds	1	1713	99.88	99.59
1601	gi|187373027|gb|EU496507.1|	Avena strigosa clone AsGT16h6 UDP-glycosyltransferase UGT85B2 mRNA, complete cds	1	1586	100	99.25
1738	gi|187373031|gb|EU496509.1|	Avena strigosa clone AsGT18p9 UDP-glycosyltransferase UGT74H5 mRNA, complete cds	1	1719	100	99.08
857	gi|187373043|gb|EU496515.1|	Avena strigosa clone AsGT25m13 UDP-glycosyltransferase mRNA, partial cds	167	838	100	79.12
1553	gi|187373053|gb|EU496520.1|	Avena strigosa clone AsGT29m5 UDP-glycosyltransferase UGT74H6 mRNA, complete cds	1	1534	95.78	98.91
1443	gi|187373055|gb|EU496521.1|	Avena strigosa clone AsGT30a8 UDP-glycosyltransferase UGT710F3 mRNA, complete cds	1425	1	99.93	98.89
5084	gi|226860345|gb|FJ829742.1|	Avena strigosa clone L7M2.1 putative resistance protein gene, complete cds	1	5084	97.62	91.48
1147	gi|226878748|emb|GN081626.1|	Sequence 24 from Patent WO2009029739	1130	8	100	100
2280	gi|227467733|emb|GN121479.1|	Sequence 4375 from Patent WO2009037329	1	2280	96.76	96.79
2274	gi|227467781|emb|GN121527.1|	Sequence 4423 from Patent WO2009037329	2274	1	99.91	97.89
2280	gi|227467783|emb|GN121529.1|	Sequence 4425 from Patent WO2009037329	1	2280	94.57	97.42
1198	gi|238807421|emb|HA641772.1|	Sequence 3 from Patent WO2009041932	1194	1	100	99.83
1738	gi|238807422|emb|HA641774.1|	Sequence 5 from Patent WO2009041932	1	1719	100	99.08
856	gi|254747626|emb|HB454890.1|	Sequence 53 from Patent WO2009079529	832	9	100	96.62
2274	gi|257623326|emb|HB822984.1|	Sequence 172198 from Patent EP2090662	2274	1	99.91	97.89
1807	gi|264668270|gb|GQ496644.1|	Avena strigosa AGL6-like MADS box transcription factor (AGL6) mRNA, partial cds	572	108	99.48	67.54
2614	gi|305862335|gb|GQ979771.1|	Avena strigosa isolate str_112_29 floricaula/leafy (FL) gene, intron 2	1	2614	99.4	100
2615	gi|305862336|gb|GQ979772.1|	Avena strigosa isolate str_112_30 floricaula/leafy (FL) gene, intron 2	1	2615	99.5	100
655	gi|312306081|gb|HM755676.1|	Avena strigosa phytoene desaturase (PDS) mRNA, partial cds	1	655	99.26	100
1019	gi|312306083|gb|HM755677.1|	Avena strigosa endo-1,4-beta-glucanase (Cel1) mRNA, partial cds	1	1019	99.9	100
504	gi|3978512|gb|AF097360.1|	Avena strigosa ribulose-1,5-bisphosphate carboxylase small subunit (rbcS) mRNA, nuclear gene encoding chloroplast protein, partial cds	497	1	98.62	100
2280	gi|47834386|gb|AY618693.1|	Avena strigosa strain CI3815 cycloartenol synthase gene, complete cds	1	2280	96.76	96.79
2274	gi|47834398|gb|AY618699.1|	Avena strigosa strain CI3815 beta-amyrin synthase gene, complete cds	2274	1	99.91	97.89
2994	gi|633954395|gb|KF857484.1|	Avena strigosa cultivar S75 homeobox-leucine zipper protein (HDZ1) mRNA, complete cds	1	2994	99.97	100
504	gi|6409330|gb|AF192774.1|	Avena strigosa clone Str3 ribulose-1,5-bisphosphate carboxylase small subunit (rbcS) mRNA, nuclear gene encoding chloroplast protein, partial cds	497	1	98.61	100
504	gi|6409332|gb|AF192775.1|	Avena strigosa clone Str5 ribulose-1,5-bisphosphate carboxylase small subunit (rbcS) mRNA, nuclear gene encoding chloroplast protein, partial cds	497	1	98.81	100
753	gi|90200726|gb|DQ436922.1|	Avena strigosa sister of ramosa 3 (SRA) mRNA, partial cds	49	698	99.84	81.95
630	gi|358247776|emb|HE576951.1|	Avena strigosa partial avenin gene, isolate 1618_b	1	630	93.22	100
630	gi|358247778|emb|HE576952.1|	Avena strigosa partial avenin gene, isolate 1585	1	630	93.34	100
