# Supplementary material for: Subtelomeric assembly of a multi-gene pathway for antimicrobial defense compounds in cereals
Source: Nat Commun. 2021 May 7;12:2563. doi: 10.1038/s41467-021-22920-8 (PMC8105312; doi:10.1038/s41467-021-22920-8)
Supplement: Supplementary file 5 — Supplementary Data 4 [file 41467_2021_22920_MOESM5_ESM.xlsx]

## Sheet: Sheet1
Supplementary Data 4. Golden Gate constructs used for reconstitution of the avenacin A-1 pathway by transient expression in Nicotiana benthamiana
Level 2 binary vector
ENSA ID	ENSA Standard name	pL2-backbone	Position 1	Position 2	Position 3	Position 4	Position 5	Position 6	Position 7
EC80344	EC80344-Sad1+P450 HT	pICSL4723	EC15029 pNOS-KAN	EC80328-pL1M-R2-Sad1 HT	EC80329-pL1M-R3-Sad2 HT	EC80330-pL1M-R4-C21 HT	EC80331-pL1M-R5-C23 HT	EC80332-pL1M-R6-C30 HT	ec41822-ELE6
EC80345	EC80345-GTs HT	pICSL4723	EC15029 pNOS-KAN	EC80333-pL1M-R2-AAT HT	EC80334-pL1M-R3-UGT91 HT	EC80335-pL1M-R4-TG HT	EC81154 pL1M-R5-p35S-cP19-t35S	ec41800-ELE5
EC80379	EC80379-A1-B1-Acyl Omega	pICSL4723	EC15029 pNOS-KAN	EC80336-pL1M-R2-Sad9 HT	EC80337-pL1M-R3-Sad10 HT	EC80339-pL1M-R4-Sad7 Omega	EC81154 pL1M-R5-p35S-cP19-t35S	ec41800-ELE5
Level 1 transcription units
ENSA ID	ENSA Standard name	PU	P	U	CDS	T
EC80328	EC80328-pL1M-R2-Sad1 HT		pICH41388-pL0M-P-35S short	EC80361-pL0M-CPMV-HT 5'UTR	EC81057-pL0M-SC-cAsSAD1	EC81088-CPMV-HT 3'UTR-T-35S
EC80329	EC80329-pL1M-R3-Sad2 HT		pICH41388-pL0M-P-35S short	EC80361-pL0M-CPMV-HT 5'UTR	EC81058-pL0M-SC-cAsSAD2	EC81088-CPMV-HT 3'UTR-T-35S
EC80330	EC80330-pL1M-R4-C21 HT		pICH41388-pL0M-P-35S short	EC80361-pL0M-CPMV-HT 5'UTR	EC81634-pL0M-SC-cAsC21	EC81088-CPMV-HT 3'UTR-T-35S
EC80331	EC80331-pL1M-R5-C23 HT		pICH41388-pL0M-P-35S short	EC80361-pL0M-CPMV-HT 5'UTR	EC81952-pL0M-SC-cAsC23-3ATG	EC81088-CPMV-HT 3'UTR-T-35S
EC80332	EC80332-pL1M-R6-C30 HT		pICH41388-pL0M-P-35S short	EC80361-pL0M-CPMV-HT 5'UTR	EC81639-pL0M-SC-cAsC30	EC81088-CPMV-HT 3'UTR-T-35S
EC80333	EC80333-pL1M-R2-AAT HT		pICH41388-pL0M-P-35S short	EC80361-pL0M-CPMV-HT 5'UTR	EC81647-pL0M-SC-cAsAAT	EC81088-CPMV-HT 3'UTR-T-35S
EC80334	EC80334-pL1M-R3-UGT91 HT		pICH41388-pL0M-P-35S short	EC80361-pL0M-CPMV-HT 5'UTR	EC81643-pL0M-SC-cAsUGT91-C1-like	EC81088-CPMV-HT 3'UTR-T-35S
EC80335	EC80335-pL1M-R4-TG HT		pICH41388-pL0M-P-35S short	EC80361-pL0M-CPMV-HT 5'UTR	EC80056-pL0M-SC-cAsB-Glc	EC81088-CPMV-HT 3'UTR-T-35S
EC80336	EC80336-pL1M-R2-Sad9 HT		pICH41388-pL0M-P-35S short	EC80361-pL0M-CPMV-HT 5'UTR	EC81063-pL0M-SC-cAsSAD9	EC81088-CPMV-HT 3'UTR-T-35S
EC80337	EC80337-pL1M-R3-Sad10 HT		pICH41388-pL0M-P-35S short	EC80361-pL0M-CPMV-HT 5'UTR	EC81064-pL0M-SC-cAsSAD10	EC81088-CPMV-HT 3'UTR-T-35S
EC80339	EC80338-pL1M-R4-Sad7 Omega	pICH51277-p35S Short + TMV Omega			EC81065-pL0M-SC-cAsSAD7	EC81078-pL0M-T-tAsSAD7
