# Supplementary material for: Subtelomeric assembly of a multi-gene pathway for antimicrobial defense compounds in cereals
Source: Nat Commun. 2021 May 7;12:2563. doi: 10.1038/s41467-021-22920-8 (PMC8105312; doi:10.1038/s41467-021-22920-8)
Supplement: Supplementary file 6 — Supplementary Data 5 [file 41467_2021_22920_MOESM6_ESM.xlsx]

## Sheet: oat_input.txt_Coexp
Cluster1		Cluster2		Cluster3		Cluster4		Cluster5		Cluster6		Cluster7		Cluster8		Cluster9		Cluster10		Cluster11		Cluster12		Cluster13		Cluster14		Cluster15		Cluster16		Cluster17		Cluster18		Cluster19
gene	rval	gene	rval	gene	rval	gene	rval	gene	rval	gene	rval	gene	rval	gene	rval	gene	rval	gene	rval	gene	rval	gene	rval	gene	rval	gene	rval	gene	rval	gene	rval	gene	rval	gene	rval	gene	rval
AS01G000040	1	AS01G000250	1	AS01G000740	1	AS01G001850	1	AS01G002640	1	AS01G003030	1	AS01G003550	1	AS01G006360	1	AS01G010550	1	AS01G011760	1	AS01G013810	1	AS01G014470	1	AS01G015290	1	AS01G016240	1	AS01G021570	1	AS01G022910	1	AS01G023450	1	AS01G024880	1	AS01G030040	1
AS01G000030	0.999849	AS01G000300	0.999936	AS01G000840	0.999982	AS01G001790	0.99969	AS01G002630	0.995245	AS01G002980	0.999861	AS01G003560	0.994664	AS01G006410	0.932458	AS01G010670	0.989158	AS01G011740	0.999924	AS01G013790	0.984654	AS01G014450	0.999999	AS01G015320	0.997787	AS01G016230	0.954317	AS01G021520	0.997955	AS01G022920	0.996476	AS01G023420	0.994435	AS01G024760	0.99874	AS01G030060	0.938716
AS01G000110	0.998499	AS01G000200	0.999931	AS01G000630	0.999173	AS01G001840	0.989104	AS01G002690	0.989935	AS01G002970	0.999757	AS01G003530	0.699337	AS01G006480	0.86774	AS01G010540	0.891539	AS01G011820	0.999072	AS01G013800	0.966279	AS01G014480	0.999339	AS01G015250	0.981879	AS01G016290	0.909147	AS01G021550	0.692263	AS01G022770	0.959896	AS01G023460	0.971307	AS01G024990	0.997703	AS01G030050	0.852524
AS01G000070	0.998431	AS01G000280	0.998672	AS01G000820	0.999167	AS01G001980	0.888961	AS01G002820	0.245792	AS01G003020	0.999156	AS01G003540	0.516305	AS01G006350	0.641822	AS01G010590	0.1158	AS01G011870	0.94718	AS01G013830	0.965816	AS01G014380	0.933635	AS01G015300	0.905084	AS01G016160	0.564318	AS01G021530	0.22869	AS01G022890	0.229188	AS01G023520	0.717348	AS01G025170	0.995043	AS01G030150	0.68414
AS01G000100	0.997511	AS01G000170	0.998433	AS01G000420	0.99537	AS01G001900	0.783106	AS01G002800	-0.146263	AS01G003110	0.744166	AS01G003580	0.0613247	AS01G006390	-0.198413	AS01G010630	-0.150483	AS01G011880	0.764387	AS01G013780	0.200294	AS01G014400	0.854347	AS01G015120	0.745313	AS01G016100	0.398333	AS01G021600	0.151954	AS01G022760	-0.100022	AS01G023560	0.195588	AS01G024980	0.994936	AS01G030070	0.613833
AS01G000090	0.993547	AS01G000190	0.998376	AS01G000530	0.972321	AS01G001890	0.551136	AS01G002740	-0.165606	AS01G003170	0.67893			AS01G006470	-0.309627	AS01G010570	-0.177256	AS01G011860	0.549979	AS01G013770	-0.165231	AS01G014430	0.564218	AS01G015210	0.60263	AS01G016210	0.356857	AS01G021620	0.01611	AS01G022750	-0.201023	AS01G023400	0.191095	AS01G024970	0.994578	AS01G030080	0.587233
AS01G000060	0.957305	AS01G000210	0.997299	AS01G000750	0.967801	AS01G001800	0.392397	AS01G002810	-0.195239	AS01G003010	-0.134801			AS01G006370	-0.33645	AS01G010560	-0.412317	AS01G011890	0.0947844	AS01G013740	-0.243255	AS01G014420	0.222187	AS01G015110	-0.0332725	AS01G016150	0.31204	AS01G021650	-0.12042	AS01G022960	-0.276637	AS01G023470	-0.0460058	AS01G024920	0.99219	AS01G030160	0.434628
		AS01G000160	0.996773	AS01G000450	0.890752	AS01G001820	0.352875	AS01G002780	-0.20283	AS01G002960	-0.13999			AS01G006380	-0.344579	AS01G010650	-0.549935	AS01G011960	0.0102425	AS01G013870	-0.253533	AS01G014440	0.0726663	AS01G015330	-0.11353	AS01G016220	0.0353595	AS01G021490	-0.189204	AS01G022830	-0.313648	AS01G023440	-0.197789	AS01G025070	0.968328	AS01G030030	0.289628
		AS01G000270	0.996739	AS01G000660	0.881622	AS01G001830	0.165915	AS01G002790	-0.228646	AS01G003130	-0.204239			AS01G006450	-0.540664	AS01G010680	-0.568779	AS01G011840	-0.165862	AS01G013880	-0.273335	AS01G014410	-0.071496	AS01G015190	-0.175216	AS01G016050	-0.190638	AS01G021630	-0.562138	AS01G022870	-0.328973	AS01G023510	-0.201537	AS01G024830	0.964371	AS01G030360	0.14635
		AS01G000260	0.992214	AS01G000600	0.813527	AS01G001970	0.0160465	AS01G002730	-0.23583	AS01G003150	-0.285851							AS01G011710	-0.177749	AS01G013750	-0.273569	AS01G014540	-0.191387	AS01G015080	-0.271628	AS01G016110	-0.352016	AS01G021590	NA	AS01G022950	-0.34438	AS01G023490	-0.247836	AS01G024870	0.964371	AS01G030180	0.0202588
		AS01G000230	0.989091	AS01G000440	0.812309	AS01G001710	-0.0155701	AS01G002700	-0.322317	AS01G003120	-0.357449							AS01G012020	-0.344072	AS01G013760	-0.315028	AS01G014510	-0.211481	AS01G015220	-0.397392	AS01G016180	-0.422656			AS01G022940	-0.393586	AS01G023500	-0.369903	AS01G025090	0.964371	AS01G030230	-0.110694
		AS01G000240	0.985682	AS01G000620	0.776946	AS01G001680	-0.0393323	AS01G002830	-0.420664	AS01G003140	-0.395676							AS01G011640	-0.364581	AS01G013900	-0.433186	AS01G014500	NA	AS01G015360	-0.700198	AS01G016080	-0.481465			AS01G022820	-0.670897	AS01G023540	NA	AS01G025150	0.901812	AS01G030250	-0.297812
		AS01G000310	0.836416	AS01G000650	0.730339	AS01G001690	-0.127101	AS01G002710	-0.628153	AS01G003160	NA							AS01G011690	-0.371263	AS01G013910	-0.497491			AS01G015350	-0.727617	AS01G016140	-0.553901							AS01G025180	0.875842	AS01G030200	-0.349639
		AS01G000330	0.00206056	AS01G000900	0.562425	AS01G001770	-0.2	AS01G002750	NA									AS01G011680	-0.391947	AS01G013820	-0.55315			AS01G015200	-0.791462	AS01G016130	-0.606537							AS01G024960	0.870081	AS01G030270	-0.35113
		AS01G000340	-0.363173	AS01G000710	0.443517	AS01G001910	-0.208314											AS01G011700	-0.449227	AS01G013920	NA					AS01G016170	-0.733237							AS01G025050	0.804133	AS01G030210	-0.352939
				AS01G000400	0.0247734	AS01G001720	-0.211241											AS01G011910	-0.474047							AS01G016250	-0.821592							AS01G024940	0.71898	AS01G030240	-0.404806
				AS01G000790	-0.0409568	AS01G001750	-0.21674											AS01G012030	-0.560318															AS01G025240	0.548211	AS01G030140	-0.415214
				AS01G000850	-0.0802066	AS01G001700	-0.257171											AS01G011940	-0.586026															AS01G024710	0.472848	AS01G030350	-0.44604
				AS01G000460	-0.0903982	AS01G001960	-0.299475											AS01G012040	-0.59182															AS01G024700	0.440034	AS01G030120	-0.448272
				AS01G000780	-0.209679	AS01G001740	-0.327548											AS01G011830	NA															AS01G025140	0.405057	AS01G030340	-0.537664
				AS01G000430	-0.27429	AS01G001990	-0.356773											AS01G011850	NA															AS01G025190	0.126614	AS01G030320	-0.66991
				AS01G000800	-0.34333	AS01G001950	-0.359235																											AS01G025250	-0.171658	AS01G030300	NA
				AS01G000910	-0.345142	AS01G001930	-0.441001																											AS01G024730	-0.248862	AS01G030310	NA
				AS01G000760	-0.364246																													AS01G024750	-0.383346
				AS01G000930	-0.388835																													AS01G024680	-0.398691
				AS01G000960	-0.426014																													AS01G024720	-0.409744
				AS01G000810	-0.459389																													AS01G025210	-0.724961
				AS01G000770	-0.462768																													AS01G024850	NA
				AS01G000940	-0.463905																													AS01G024950	NA
				AS01G000950	-0.513806
				AS01G000920	-0.562
				AS01G000890	NA
