# Supplementary material for: Subtelomeric assembly of a multi-gene pathway for antimicrobial defense compounds in cereals
Source: Nat Commun. 2021 May 7;12:2563. doi: 10.1038/s41467-021-22920-8 (PMC8105312; doi:10.1038/s41467-021-22920-8)
Supplement: Supplementary file 9 — Source Data [file 41467_2021_22920_MOESM9_ESM.xlsx]

## Sheet: Fig2A
Fig2A. The normlized readcount of the avenacin pathway genes and the other A. strigosa genes in the region shown in Fig. 2A.
gene	roottip	root	leaf	shoot	panicle	spikelet
AS01G000010	13012.4	1832.45	0	112.188	57.6441	323.005
AS01G000030	2407.02	411.109	0	44.2623	8.27805	40.5795
AS01G000040	13468.5	2095.23	0	34.5189	10.4251	84.5275
AS01G000060	1782.03	812.454	0	39.9262	40.779	197.848
AS01G000070	3349.36	379.312	0	8.64133	3.37263	25.7092
AS01G000090	710.658	194.863	0	34.5292	44.765	67.1194
AS01G000100	7680.52	643.201	0	7.54439	16.863	29.5993
AS01G000110	18908	1889.93	0	8.62585	72.9722	100.679
AS01G000130	26.2851	5.49492	0	1.08146	266.751	4.4352
AS01G000150	1136.08	350.611	0	0	0.306702	0.166009
AS01G000160	39743.5	5720.07	0	26.99	5.51936	6.16653
AS01G000170	21767.2	3655.3	0	5.39696	2.76013	3.3679
AS01G000190	3042.7	848.47	0	1.08146	0.919924	0.166009
AS01G000200	4474.74	1048.17	0	7.53923	0	0.498028
AS01G000210	4921.59	1453.2	0	1.08146	0.306702	0
AS01G000230	4288.81	329.849	0	0	0.613041	0.166009
AS01G000240	3369.8	1319.35	0	3.23921	0	2.3006
AS01G000250	4805.23	1070.16	0.842693	0	0.920105	1.0673
AS01G000260	25799	2576.56	0	4.32067	2.45271	0.332018
AS01G000270	4026.94	1218.64	0	2.16291	1.53296	1.56532
AS01G000280	905.837	156.365	0	0	0.613041	0.996055
AS01G000300	8542.53	1996.84	0	1.08146	1.53278	0.332018
AS01G000310	2865.05	2431.16	1535.56	1486.83	878.437	960.024
AS01G000330	10.222	162.477	0.421912	35.6106	10.7322	8.13511
AS01G000340	2245.88	1880.88	2428.61	2864.65	2177.54	3109.7
AS01G000350	0	0	0	0	0	0
AS01G000360	46.7265	31.1614	0	0	0.306702	0

## Sheet: Fig3A
Figure 3A. maximum intensity projection of z-stack taken on Leica DM5500B wide-field microscope. Sad1 green (Alexa Fluor488), pTa71 red (Alexa Fluor 568), pTa794 white (Alexa Fluor 647).

## Sheet: Fig. 3B
Fig. 3B. Maximum intensity projection of z-stack taken on Leica DM5500B wide-field microscope. A) Merged images of chromatine in blue, Telomeres in Magenta, Sad1 in red and Sad3 in green. B) Telomeres in red detected with Streptavidin-Cy5 . C) ad1 in red detected with Rhodamine. D) Sad3 ingreen detected with anti-digoxigenin-fluorescein Fab fragments
	A) Chromatine in blue stainned with DAPI							B)Telomeres in red detected with Streptavidin-Cy5						C) Sad1 in red detected with Rhodamine						D) Sad3 ingreen detected with anti-digoxigenin-fluorescein Fab fragments

## Sheet: Fig. 3C
Fig. 3C. Maximum intensity projection of z-stack taken on Leica DM5500B wide-field microscope. A) Merged images of chromatine in blue, Telomeres in Magenta, Sad1 in red and Sad3 in green. B) Telomeres in red detected with Streptavidin-Cy5 . C) ad1 in red detected with Rhodamine. D) Sad3 ingreen detected with anti-digoxigenin-fluorescein Fab fragments
	A) Chromatine in blue stainned with DAPI						B)Telomeres in red detected with Streptavidin-Cy5						C) Sad1 in red detected with Rhodamine						D) Sad3 ingreen detected with anti-digoxigenin-fluorescein Fab fragments

## Sheet: Fig. 3D
Fig. 3D. Maximum intensity projection of z-stack taken on Leica DM5500B wide-field microscope. A) Merged images of chromatine in blue, Telomeres in Magenta, Sad1 in red and Sad3 in green. B) Telomeres in red detected with Streptavidin-Cy5 . C) ad1 in red detected with Rhodamine. D) Sad3 ingreen detected with anti-digoxigenin-fluorescein Fab fragments
	A) Chromatine in blue stainned with DAPI						B)Telomeres in red detected with Streptavidin-Cy5						C) Sad1 in red detected with Rhodamine					D) Sad3 ingreen detected with anti-digoxigenin-fluorescein Fab fragments

## Sheet: Fig. 3E
Fig. 3E. Maximum intensity projection of z-stack taken on Leica DM5500B wide-field microscope. A) Merged images of chromatine in blue, Telomeres in Magenta, Sad1 in red and Sad3 in green. B) Telomeres in red detected with Streptavidin-Cy5 . C) ad1 in red detected with Rhodamine. D) Sad3 ingreen detected with anti-digoxigenin-fluorescein Fab fragments
	A) Chromatine in blue stainned with DAPI						B)Telomeres in red detected with Streptavidin-Cy5						C) Sad1 in red detected with Rhodamine					D) Sad3 ingreen detected with anti-digoxigenin-fluorescein Fab fragments

## Sheet: Supplementary Fig. 6A
Statistics of gene models identified from A.strigosa genome
Homology and RNA-seq evidence	27979
Only homology evidence	4312
Only RNA-seq evidence	7594

## Sheet: Supplementary Fig. 6B
Supplementary Fig. 6B RNA-seq and homolog-based evidence for the high confidence gene models
Alignment coverage	RNAseq	Homologs ( barley & Triticum.urartu)
0-0.1	535	9
0.1-0.2	1149	105
0.2-0.3	966	284
0.3-0.4	845	520
0.4-0.5	828	886
0.5-0.6	1659	1906
0.6-0.7	1654	2069
0.7-0.8	1919	2924
0.8-0.9	2459	4637
0.9-1	27871	20588

## Sheet: Supplementary Fig. 13
Supplementary Fig. 13. Distributions of synonymous substitution rate (Ks) between Avena strigosa S75 and grass species from other subfamilies
The range of Ks	OAT vs ATA	OAT vs TUR	OAT vs HVU	OAT vs OSA	OAT vs BDI	OAT vs SBI	OAT vs ZMA
0-0.05	0	0	0	0	0	0	0
0.05-0.1	0	0	0	0	0	0	0
0.1-0.15	5	3	4	0	1	0	0
0.15-0.2	63	49	26	1	9	0	0
0.2-0.25	252	211	133	0	95	0	0
0.25-0.3	391	310	232	1	285	1	0
0.3-0.35	309	235	238	13	427	4	2
0.35-0.4	227	167	142	51	361	10	5
0.4-0.45	151	93	134	154	210	35	9
0.45-0.5	105	77	92	207	129	106	64
0.5-0.55	77	74	67	266	94	164	125
0.55-0.6	69	42	63	238	78	227	153
0.6-0.65	61	34	48	177	52	230	191
0.65-0.7	46	31	44	141	36	189	206
0.7-0.75	34	21	18	119	38	162	172
0.75-0.8	30	16	17	81	37	124	145
0.8-0.85	18	11	25	67	22	98	118
0.85-0.9	22	13	14	50	31	85	100
0.9-0.95	14	6	17	47	25	68	79
0.95-1	6	9	11	40	11	52	65
1-1.05	13	5	5	33	21	44	52
1.05-1.1	7	5	4	39	11	43	55
1.1-1.15	9	10	5	33	7	26	48
1.15-1.2	4	6	2	28	13	30	33
1.2-1.25	3	9	2	24	12	27	26
1.25-1.3	7	4	5	17	10	30	32
1.3-1.35	2	4	6	19	13	18	33
1.35-1.4	1	5	5	19	6	19	27
1.4-1.45	3	0	2	17	6	16	20
1.45-1.5	2	8	2	11	6	18	16
1.5-1.55	3	6	1	10	1	14	20
1.55-1.6	3	1	1	5	6	13	16
1.6-1.65	1	3	1	9	4	7	17
1.65-1.7	1	1	2	11	3	6	14
1.7-1.75	0	1	1	4	3	12	14
1.75-1.8	0	0	1	10	3	8	7
1.8-1.85	0	2	0	10	2	4	5
1.85-1.9	0	1	0	4	1	5	19
1.9-1.95	0	1	0	4	1	5	15
1.95-2	1	0	0	8	2	6	9

## Sheet: Supplementary Fig. 23
The normlized readcount of the A. atlantica genes in the region shown in Supplementary Fig. 23.
gene	Seed	leaf	stem	Green-grain	Vegetative-meristem	Root	Hypocotyl	Young-flower	Yellow-grain	Green-anthers
AA006978	14.6193	0	0	0	0	114.49	0	0	0	0
AA006976	42.9987	75.5963	71.2282	75.7122	89.1678	113.34	54.0764	57.7427	50.8271	48.7751
AA006975	68.7915	0	0	0	0	426.009	0	0	0	0
AA006973	5.59012	0	0	0	0	19.0791	0	0.405652	0	0
AA006972	2.14967	3.45924	0.606958	1.76098	7.0657	2.72653	1.4361	2.0341	2.92048	3.1808
AA006971	0.430145	1.15412	0.610588	0	3.3631	0.77885	0	0.405652	0	1.41361
AA006970	2477.03	2.30512	0.606958	0	138.293	3056.47	7562.56	88.26	0.58458	0
AA006969	1329.45	1.15412	0	0	64.9402	1106.35	2437.09	26.8333	1.75294	0.353349
AA006968	2749.22	2.30512	0.606958	0	86.1396	2596.26	2875.89	15.4595	0.58458	0.706917
AA006966	1692.35	0	7.30164	0	157.79	2342.73	4929.74	172.818	11.0998	0.706917
AA006965	764.482	0	0.606958	1.76098	14.4641	907.692	1943.29	6.10035	8.76145	0
AA006964	290.658	0.578617	1.21755	1.76045	54.8509	359.449	993.896	90.261	0	1.41361
AA006963	603.236	0.575502	0.606958	0	42.7337	1076	973.318	21.5501	11.6844	0
AA006962	1032.77	0	0	0	7.06342	1140.97	1436.55	111.011	1.75294	0.706697
AA006961	67.94	0	0	0	0.672163	342.685	0	0	0	0
AA006959	481.987	0	0	0	0.672163	2016.02	0	0.81325	1.75294	0.353569
AA006958	440.286	0	1.21755	5.28189	21.1994	2092.37	0	0	56.0842	0
AA006957	88.1466	0	1.82813	0	7.73558	311.908	0	0	43.2259	0
AA006956	55.036	0	0	1.76045	0	146.822	0	0	6.42716	0
AA006955	208.959	0	0	0	0	699.828	0	0	0	0
AA006954	53.3179	0	0.610588	0	0	150.709	1.43501	0	3.50265	0
AA006953	148.772	0	0	3.52196	1.34433	497.672	0	3.25105	5.25639	0
AA006952	156.51	0	0	0	0.674448	536.982	0	0	9.34845	0
AA006951	380.528	0	0	0	2.02106	1182.65	0	0	26.8738	0.353349
AA006950	144.9	0	0	0	0.337224	494.171	0	0	23.3687	0
AA006949	10.3203	0	0	0	5.05379	88.0045	1.91517	0	0	0
AA006948	7.74085	0	0	0	3.03273	88.4145	1.43719	0	0	0
AA006946	25.7978	0	0	0	0.337224	85.6757	0	0	1.75213	0
AA006945	206.384	0	2.43872	0	2.35371	669.81	0	0	96.9783	0
AA006944	313.883	289.709	410.913	318.692	365.054	490.648	295.727	242.733	222.569	148.101
AA006939	3.86919	0.578617	4.26322	7.04287	0	16.7469	2.8733	0	8.76226	0
AA006938	744.711	1158.63	928.319	561.68	1659.11	869.212	933.55	1271.09	729.044	857.491
The normlized readcount of the A. eriantha genes in the region shown in Supplementary Fig. 23.
gene	Root	Mature-leaf	Pancile	Whole-seedling	crown	Young-leaf
AE039104	243.514	0	0.738608	70.1421	19.1405	0
AE039103	0	0	1.10791	59.0079	200.708	0
AE039102	0	0	0	7.79483	11.5732	0
AE039101	0.428948	0	1.10812	17.2588	26.2587	0
AE039100	575.881	10.7706	133.706	4624.45	7257.56	11.7644
AE039099	677.242	12.6685	60.5751	4528.73	8751.02	10.1636
AE039098	6.44203	1.90117	17.3592	803.865	1734.69	1.069
AE039097	669.927	5.06796	100.835	3984.26	6930.09	5.88221
AE039095	3.00361	5.69985	15.1438	1214.13	3388.04	1.069
AE039094	0.857895	12.0366	37.3054	5604.26	7070.21	5.88762
AE039091	0.858872	0	9.60315	2253.48	2314.21	3.20701
AE039090	35.2206	0	0	11.6892	5.78835	0.537204
AE039089	42.9387	143.167	101.203	36.7425	139.291	183.107
AE039088	460.325	0.633266	0	323.984	149.985	0
AE039086	17.1765	0	0	52.8864	56.5175	0
AE039085	168.337	4.43424	18.8373	3270.01	2737.45	3.21241
AE039084	210.838	8.23795	254.486	2791.25	4933.21	9.64805
AE039081	1.71774	8.23566	15.1434	1089.44	3495.18	3.21241
AE039080	192.393	0.633724	86.0604	414.167	642.209	16.5885
AE039079	1.71872	0	0	20.6012	72.0954	0
AE039078	57.9646	31.672	142.204	937.467	593.202	24.6465
AE039077	392.935	168.511	1022.75	2642.07	3827.23	246.878
AE039076	0	0	0	1.66989	3.55794	0
AE039075	1290.01	213.489	477.577	2540.77	2937.27	137.58
AE039074	3774.72	287.607	198.715	3861.22	5468.04	91.5375
AE039073	213.414	6.33495	34.7193	1519.2	1836.68	3.74962
AE039072	345.284	193.851	62.053	166.452	146.4	160.089

[truncated: 1 more sheets: Supplementary Fig. 24]
